# Supplementary material for: Association between anticholinergic burden and dementia in UK Biobank
Source: Alzheimers Dement (N Y). 2022 Apr 12;8(1):e12290. doi: 10.1002/trc2.12290 (PMC9005668; doi:10.1002/trc2.12290)
Supplement: Supplementary file 3 — Supporting Information [file TRC2-8-e12290-s001.xlsx]

## Sheet: Suppl. Table 3
Drug	Anatomical group	Therapeutic subgroup	Pharmacological subgroup	Chemical subgroup
alimemazine	respiratory system	antihistamines for systemic use	antihistamines for systemic use	phenothiazine derivatives
alprazolam	nervous system	psycholeptics	anxiolytics	benzodiazepine derivatives
alverine	alimentary tract and metabolism	drugs for functional gastrointestinal disorders	drugs for functional gastrointestinal disorders	other drugs for functional gastrointestinal disorders
amantadine	nervous system	anti-parkinson drugs	dopaminergic agents	adamantane derivatives
amitriptyline	nervous system	psychoanaleptics	antidepressants	non-selective monoamine reuptake inhibitors
amoxapine	nervous system	psychoanaleptics	antidepressants	non-selective monoamine reuptake inhibitors
amoxicillin	antiinfectives for systemic use	antibacterials for systemic use	beta-lactam antibacterials, penicillins	penicillins with extended spectrum
ampicillin	antiinfectives for systemic use	antibacterials for systemic use	beta-lactam antibacterials, penicillins	penicillins with extended spectrum
atropine	alimentary tract and metabolism	drugs for functional gastrointestinal disorders	belladonna and derivatives, plain	belladonna alkaloids, tertiary amines
azathioprine	antineoplastic and immunomodulating agents	immunosuppressants	immunosuppressants	other immunosuppressants
baclofen	musculo-skeletal system	muscle relaxants	muscle relaxants, centrally acting agents	other centrally acting agents
belladonna	alimentary tract and metabolism	drugs for functional gastrointestinal disorders	belladonna and derivatives, plain	belladonna alkaloids, tertiary amines
benztropine	nervous system	anti-parkinson drugs	anticholinergic agents	ethers of tropine or tropine derivatives
bisacodyl	alimentary tract and metabolism	drugs for constipation	drugs for constipation	contact laxatives
bromocriptine	nervous system	anti-parkinson drugs	dopaminergic agents	dopamine agonists
brompheniramine	respiratory system	antihistamines for systemic use	antihistamines for systemic use	substituted alkylamines
bupropion	nervous system	psychoanaleptics	antidepressants	other antidepressants
captopril	cardiovascular system	agents acting on the renin-angiotensin system	ace inhibitors, plain	ace inhibitors, plain
carbamazepine	nervous system	antiepileptics	antiepileptics	carboxamide derivatives
carbidopa	nervous system	anti-parkinson drugs	dopaminergic agents	dopa and dopa derivatives
carisoprodol	musculo-skeletal system	muscle relaxants	muscle relaxants, centrally acting agents	carbamic acid esters
cefalexin	antiinfectives for systemic use	antibacterials for systemic use	beta-lactam antibacterials, penicillins	first-generation cephalosporins
celecoxib	musculo-skeletal system	antiinflammatory and antirheumatic products	antiinflammatory and antirheumatic products, non-steroids	coxibs
cetirizine	respiratory system	antihistamines for systemic use	antihistamines for systemic use	piperazine derivatives
chlordiazepoxide	nervous system	psycholeptics	anxiolytics	benzodiazepine derivatives
chlorphenamine	respiratory system	antihistamines for systemic use	antihistamines for systemic use	substituted alkylamines
chlorpromazine	nervous system	psycholeptics	antipsychotics	phenothiazines with aliphatic side-chain
chlortalidone	cardiovascular system	diuretics	low-ceiling diuretics, excl. thiazides	sulfonamides, plain
ciclosporin	antineoplastic and immunomodulating agents	immunosuppressants	immunosuppressants	calcineurin inhibitors
cimetidine	alimentary tract and metabolism	drugs for acid related disorders	drugs for peptic ulcer and gastro-oesophageal reflux disease (gord)	h2-receptor antagonists
citalopram	nervous system	psychoanaleptics	antidepressants	selective serotonin reuptake inhibitors
clemastine	respiratory system	antihistamines for systemic use	antihistamines for systemic use	aminoalkyl ethers
clindamycin	antiinfectives for systemic use	antibacterials for systemic use	macrolides, lincosamides and streptogramins	lincosamides
clomipramine	nervous system	psychoanaleptics	antidepressants	non-selective monoamine reuptake inhibitors
clonazepam	nervous system	antiepileptics	antiepileptics	benzodiazepine derivatives
clorazepate	nervous system	psycholeptics	anxiolytics	benzodiazepine derivatives
clozapine	nervous system	psycholeptics	antipsychotics	diazepines, oxazepines, thiazepines and oxepines
codeine	nervous system	analgesics	opioids	opioids in combination with non-opioid analgesics
colchicine	musculo-skeletal system	antigout preparations	antigout preparations	preparations with no effect on uric acid metabolism
cortisone	systemic hormonal preparations, excl. sex hormones and insulins	corticosteroids for systemic use	corticosteroids for systemic use, plain	glucocorticoids
cycloserine	antiinfectives for systemic use	antimycobacterials	drugs for treatment of tuberculosis	antibiotics
cyproheptadine	respiratory system	antihistamines for systemic use	antihistamines for systemic use	other antihistamines for systemic use
darifenacin	genito urinary system and sex hormones	urologicals	urologicals	drugs for urinary frequency and incontinence
dexamethasone	systemic hormonal preparations, excl. sex hormones and insulins	corticosteroids for systemic use	corticosteroids for systemic use, plain	glucocorticoids
dextromethorphan	respiratory system	cough and cold preparations	cough suppressants, excl. combinations with expectorants	opium alkaloids and derivatives
diazepam	nervous system	psycholeptics	anxiolytics	benzodiazepine derivatives
dicycloverine	alimentary tract and metabolism	drugs for functional gastrointestinal disorders	drugs for functional gastrointestinal disorders	synthetic anticholinergics, esters with tertiary amino group
digoxin	cardiovascular system	cardiac therapy	cardiac glycosides	digitalis glycosides
diltiazem	cardiovascular system	calcium channel blockers	selective calcium channel blockers with direct cardiac effects	benzothiazepine derivatives
dimenhydrinate	respiratory system	antihistamines for systemic use	antihistamines for systemic use	aminoalkyl ethers
diphenhydramine	respiratory system	antihistamines for systemic use	antihistamines for systemic use	aminoalkyl ethers
diphenoxylate	alimentary tract and metabolism	antidiarrheals, intestinal antiinflammatory/antiinfective agents	antipropulsives	antipropulsives
dipyridamole	blood and blood forming organs	antithrombotic agents	antithrombotic agents	platelet aggregation inhibitors excl. heparin
disopyramide	cardiovascular system	cardiac therapy	antiarrhythmics, class i and iii	antiarrhythmics, class ia
domperidone	alimentary tract and metabolism	drugs for functional gastrointestinal disorders	propulsives	propulsives
dosulepin	nervous system	psychoanaleptics	antidepressants	non-selective monoamine reuptake inhibitors
doxepine	nervous system	psychoanaleptics	antidepressants	non-selective monoamine reuptake inhibitors
duloxetine	nervous system	psychoanaleptics	antidepressants	other antidepressants
entacapone	nervous system	anti-parkinson drugs	dopaminergic agents	other dopaminergic agents
escitalopram	nervous system	psychoanaleptics	antidepressants	selective serotonin reuptake inhibitors
famotidine	alimentary tract and metabolism	drugs for acid related disorders	drugs for peptic ulcer and gastro-oesophageal reflux disease (gord)	h2-receptor antagonists
fentanyl	nervous system	analgesics	opioids	phenylpiperidine derivatives
fexofenadine	respiratory system	antihistamines for systemic use	antihistamines for systemic use	other antihistamines for systemic use
flavoxate	genito urinary system and sex hormones	urologicals	urologicals	drugs for urinary frequency and incontinence
fluoxetine	nervous system	psychoanaleptics	antidepressants	selective serotonin reuptake inhibitors
fluphenazine	nervous system	psycholeptics	antipsychotics	phenothiazines with piperazine structure
flurazepam	nervous system	psycholeptics	hypnotics and sedatives	benzodiazepine derivatives
fluvoxamine	nervous system	psychoanaleptics	antidepressants	selective serotonin reuptake inhibitors
furosemide	cardiovascular system	diuretics	high-ceiling diuretics	sulfonamides, plain
gentamicin	antiinfectives for systemic use	antibacterials for systemic use	aminoglycoside antibacterials	other aminoglycosides
guaifenesin	respiratory system	cough and cold preparations	expectorants, excl. combinations with cough suppressants	expectorants
haloperidol	nervous system	psycholeptics	antipsychotics	butyrophenone derivatives
hydralazine	cardiovascular system	antihypertensives	arteriolar smooth muscle, agents acting on	hydrazinophthalazine derivatives
hydrocortisone	systemic hormonal preparations, excl. sex hormones and insulins	corticosteroids for systemic use	corticosteroids for systemic use, plain	glucocorticoids
hydroxyzine	nervous system	psycholeptics	anxiolytics	diphenylmethane derivatives
hyoscine hydrobromide	nervous system	psycholeptics	hypnotics and sedatives	other hypnotics and sedatives
imipramine	nervous system	psychoanaleptics	antidepressants	non-selective monoamine reuptake inhibitors
isosorbide	cardiovascular system	cardiac therapy	vasodilators used in cardiac diseases	organic nitrates
ketotifen	respiratory system	antihistamines for systemic use	antihistamines for systemic use	other antihistamines for systemic use
lansoprazole	alimentary tract and metabolism	drugs for acid related disorders	drugs for peptic ulcer and gastro-oesophageal reflux disease (gord)	proton pump inhibitors
levofloxacin	antiinfectives for systemic use	antibacterials for systemic use	quinolone antibacterials	fluoroquinolones
levomepromazine	nervous system	psycholeptics	antipsychotics	phenothiazines with aliphatic side-chain
lithium	nervous system	psycholeptics	antipsychotics	lithium
loperamide	alimentary tract and metabolism	antidiarrheals, intestinal antiinflammatory/antiinfective agents	antipropulsives	antipropulsives
loratadine	respiratory system	antihistamines for systemic use	antihistamines for systemic use	other antihistamines for systemic use
lorazepam	nervous system	psycholeptics	anxiolytics	benzodiazepine derivatives
loxapine	nervous system	psycholeptics	antipsychotics	diazepines, oxazepines, thiazepines and oxepines
lumiracoxib	musculo-skeletal system	antiinflammatory and antirheumatic products	antiinflammatory and antirheumatic products, non-steroids	coxibs
maprotiline	nervous system	psychoanaleptics	antidepressants	non-selective monoamine reuptake inhibitors
meclizine	respiratory system	antihistamines for systemic use	antihistamines for systemic use	piperazine derivatives
metformin	alimentary tract and metabolism	drugs used in diabetes	blood glucose lowering drugs, excl. insulins	biguanides
methadone	nervous system	analgesics	opioids	diphenylpropylamine derivatives
methocarbamol	musculo-skeletal system	muscle relaxants	muscle relaxants, centrally acting agents	carbamic acid esters
methotrexate	antineoplastic and immunomodulating agents	immunosuppressants	immunosuppressants	other immunosuppressants
methylprednisolone	systemic hormonal preparations, excl. sex hormones and insulins	corticosteroids for systemic use	corticosteroids for systemic use, plain	glucocorticoids
metoclopramide	alimentary tract and metabolism	drugs for functional gastrointestinal disorders	propulsives	propulsives
midazolam	nervous system	psycholeptics	hypnotics and sedatives	benzodiazepine derivatives
mirtazapine	nervous system	psychoanaleptics	antidepressants	other antidepressants
morphine	nervous system	analgesics	opioids	natural opium alkaloids
naratriptan	nervous system	analgesics	antimigraine preparations	selective serotonin (5ht1) agonists
nefazodone	nervous system	psychoanaleptics	antidepressants	other antidepressants
nizatidine	alimentary tract and metabolism	drugs for acid related disorders	drugs for peptic ulcer and gastro-oesophageal reflux disease (gord)	h2-receptor antagonists
nortriptyline	nervous system	psychoanaleptics	antidepressants	non-selective monoamine reuptake inhibitors
olanzapine	nervous system	psycholeptics	antipsychotics	diazepines, oxazepines, thiazepines and oxepines
orphenadrine	nervous system	anti-parkinson drugs	anticholinergic agents	ethers chemically close to antihistamines
oxazepam	nervous system	psycholeptics	anxiolytics	benzodiazepine derivatives
oxcarbazepine	nervous system	antiepileptics	antiepileptics	carboxamide derivatives
oxybutynin	genito urinary system and sex hormones	urologicals	urologicals	drugs for urinary frequency and incontinence
oxycodone	nervous system	analgesics	opioids	natural opium alkaloids
paroxetine	nervous system	psychoanaleptics	antidepressants	selective serotonin reuptake inhibitors
perphenazine	nervous system	psycholeptics	antipsychotics	phenothiazines with piperazine structure
pethidine	nervous system	analgesics	opioids	phenylpiperidine derivatives
phenelzine	nervous system	psychoanaleptics	antidepressants	monoamine oxidase inhibitors, non-selective
phenobarbital	nervous system	antiepileptics	antiepileptics	barbiturates and derivatives
phenytoin	nervous system	antiepileptics	antiepileptics	hydantoin derivatives
pimozide	nervous system	psycholeptics	antipsychotics	diphenylbutylpiperidine derivatives
piperacillin	antiinfectives for systemic use	antibacterials for systemic use	beta-lactam antibacterials, penicillins	penicillins with extended spectrum
pramipexole	nervous system	anti-parkinson drugs	dopaminergic agents	dopamine agonists
prednisolone	systemic hormonal preparations, excl. sex hormones and insulins	corticosteroids for systemic use	corticosteroids for systemic use, plain	glucocorticoids
prochlorperazine	nervous system	psycholeptics	antipsychotics	phenothiazines with piperazine structure
procyclidine	nervous system	anti-parkinson drugs	anticholinergic agents	tertiary amines
promazine	nervous system	psycholeptics	antipsychotics	phenothiazines with aliphatic side-chain
promethazine	respiratory system	antihistamines for systemic use	antihistamines for systemic use	phenothiazine derivatives
propantheline	alimentary tract and metabolism	drugs for functional gastrointestinal disorders	drugs for functional gastrointestinal disorders	synthetic anticholinergics, quaternary ammonium compounds
pseudoephedrine	respiratory system	nasal preparations	nasal decongestants for systemic use	sympathomimetics
quetiapine	nervous system	psycholeptics	antipsychotics	diazepines, oxazepines, thiazepines and oxepines
ranitidine	alimentary tract and metabolism	drugs for acid related disorders	drugs for peptic ulcer and gastro-oesophageal reflux disease (gord)	h2-receptor antagonists
risperidone	nervous system	psycholeptics	antipsychotics	other antipsychotics
selegiline	nervous system	anti-parkinson drugs	dopaminergic agents	monoamine oxidase b inhibitors
sumatriptan	nervous system	analgesics	antimigraine preparations	selective serotonin (5ht1) agonists
temazepam	nervous system	psycholeptics	hypnotics and sedatives	benzodiazepine derivatives
theophylline	respiratory system	drugs for obstructive airway diseases	other systemic drugs for obstructive airway diseases	xanthines
thioridazine	nervous system	psycholeptics	antipsychotics	phenothiazines with piperidine structure
tizanidine	musculo-skeletal system	muscle relaxants	muscle relaxants, centrally acting agents	other centrally acting agents
tolterodine	genito urinary system and sex hormones	urologicals	urologicals	drugs for urinary frequency and incontinence
topiramate	nervous system	antiepileptics	antiepileptics	other antiepileptics
tramadol	nervous system	analgesics	opioids	other opioids
trandolapril	cardiovascular system	agents acting on the renin-angiotensin system	ace inhibitors, plain	ace inhibitors, plain
trazodone	nervous system	psychoanaleptics	antidepressants	other antidepressants
triamcinolone	systemic hormonal preparations, excl. sex hormones and insulins	corticosteroids for systemic use	corticosteroids for systemic use, plain	glucocorticoids
triamterene	cardiovascular system	diuretics	potassium-sparing agents	other potassium-sparing agents
trifluoperazine	nervous system	psycholeptics	antipsychotics	phenothiazines with piperazine structure
trihexyphenidyl	nervous system	anti-parkinson drugs	anticholinergic agents	tertiary amines
trimipramine	nervous system	psychoanaleptics	antidepressants	non-selective monoamine reuptake inhibitors
valproate	nervous system	antiepileptics	antiepileptics	fatty acid derivatives
vancomycin	antiinfectives for systemic use	antibacterials for systemic use	other antibacterials	glycopeptide antibacterials
zolmitriptan	nervous system	analgesics	antimigraine preparations	selective serotonin (5ht1) agonists
